# Supplementary material for: Evidence for densovirus integrations into tapeworm genomes
Source: Parasit Vectors. 2019 Nov 27;12:560. doi: 10.1186/s13071-019-3820-1 (PMC6880638; doi:10.1186/s13071-019-3820-1)
Supplement: Supplementary file 1 — Additional file 1: Table S1. Overview of analyzed tapeworm genomes. Table S2. Densovirus sequences in E. multilocularis. Table S3. Densovirus NS1 gene sequences in tapeworm genomes. [file 13071_2019_3820_MOESM1_ESM.xlsx]

## Sheet: Table S1
	Additional file 1: Table S1. Overview of analyzed tapeworm genomes
Species Name	Provider	Assembly	BioProject ID	Clade	genome size	N50	CEGMA (complet in %)	CEGMA (partial in %)	BUSCO (single in %)	BUSCO (duplicated in %)	BUSCO (fragmented in %)	NS1 sequences
Dibothriocephalus latus	Wellcome Sanger Institute	D_latum_Geneva_0011_upd	PRJEB1206	Cestoda (Tapeworms)	531,434,409	6.7	49.6	15.7	29.2	0.8	22.5	0
Echinococcus canadensis	BMHid-Biologia Molecular de Hidatidosis	ECANG7	PRJEB8992	Cestoda (Tapeworms)	115,024,622	74.6	92.7	0.0	69.5	0.8	7.2	24
Echinococcus granulosus	Wellcome Sanger Institute	EGRAN001	PRJEB121	Cestoda (Tapeworms)	114,538,160	5,200	93.2	0.0	58.2	1.4	6.7	6
Echinococcus granulosus	Chinese National Human Genome Center	ASM52419v1	PRJNA182977	Cestoda (Tapeworms)	110,837,706	712.7	94.0	0.0	67.6	1.9	6.6	6
Echinococcus multilocularis	Wellcome Sanger Institute	EMULTI002	PRJEB122	Cestoda (Tapeworms)	114,963,242	13,800	93.5	0.0	68.6	1.6	6.0	23
Hydatigera taeniaeformis	Wellcome Sanger Institute	H_taeniaeformis_Canary_Islands_0011_upd	PRJEB534	Cestoda (Tapeworms)	103,664,560	12.6	84.7	2.4	59.1	1.0	13.4	4
Hymenolepis diminuta	Wellcome Sanger Institute	H_diminuta_Denmark_0011_upd	PRJEB507	Cestoda (Tapeworms)	165,878,914	49.9	88.7	2.8	69.6	1.1	7.7	37
Hymenolepis microstoma	Wellcome Sanger Institute	HMN_v3	PRJEB124	Cestoda (Tapeworms)	168,943,216	7,700	91.9	0.8	67.9	5.2	5.6	19
Hymenolepis nana	Wellcome Sanger Institute	H_nana_Japan_0011_upd	PRJEB508	Cestoda (Tapeworms)	162,943,536	19.3	87.1	3.6	67.5	1.4	8.8	17
Mesocestoides corti	Wellcome Sanger Institute	M_corti_Specht_Voge_0011_upd	PRJEB510	Cestoda (Tapeworms)	117,181,740	65.9	91.5	1.6	67.3	0.8	8.3	0
Schistocephalus solidus	Wellcome Sanger Institute	S_solidus_NST_G2_0011_upd	PRJEB527	Cestoda (Tapeworms)	539,424,504	31.6	76.6	11.3	61.5	0.8	11.0	0
Schistosoma mansoni	Wellcome Sanger Institute	Smansoni_v7	PRJEA36577	Trematoda (Flukes)	409,579,008	50,500	77.0	5.6	71.2	3.5	4.2	3
Spirometra erinaceieuropaei	Wellcome Sanger Institute	S_erinaceieuropaei	PRJEB1202	Cestoda (Tapeworms)	1,258,717,181	4.6	29.4	16.5	19.1	3.9	29.7	0
Taenia asiatica	Chinese Academy of Agricultural Sciences	Taenia_asiatica_TASYD01_v1	PRJNA299871	Cestoda (Tapeworms)	168,679,183	342.4	92.7	0.0	69.9	2.6	7.4	23
Taenia asiatica	Wellcome Sanger Institute	T_asiatica_South_Korea_0011_upd	PRJEB532	Cestoda (Tapeworms)	135,977,618	52.3	92.7	0.4	67.8	0.8	8.7	12
Taenia multiceps	Chinese Academy of Agricultural Sciences	ASM192302v3	PRJNA307624	Cestoda (Tapeworms)	240,610,560	44,800	87.9	0.0	65.7	1.5	7.3	21
Taenia saginata	Chinese Academy of Agricultural Sciences	ASM169307v2	PRJNA71493	Cestoda (Tapeworms)	169,104,283	586.2	93.2	0.0	68.6	1.9	6.6	12
Taenia solium	National University of Mexico	Tsolium_Mexico_v1	PRJNA170813	Cestoda (Tapeworms)	122,393,951	68.0	93.2	0.4	67.9	1.1	7.1	4

## Sheet: Table S2
Additional file 1: Table S2. Densovirus sequences in E. multilocularis
			ITR			NS1																			ITR
	length of contig/scaffold	Strand	Inverted repeats at 5' end			Promotor elements			CDS			Poly-A-Signal	corresponding gene prediction	expression	completeness and frameshift mutations	Promotor elements		CDS			Poly-A-Signal	corresponding gene prediction	expression	completeness and frameshift mutations	Inverted repeats at 3' end
Chromosome			Start	End	Length	TATAAATAT	CATTCA	CAGACC	Start	End	Length	AATAAA				TATAAAAA	CACATT	Start	End	Length	AATAAA				Start	End	Length
pathogen_EMU_contig_0024	3149	-							959	409	551	386 (AATAAGA)	EmuJ_000013800		truncated at the 5'-end	376	348	342	1	342				truncated at the 3'-end
pathogen_EMU_contig_0092	4638	+							3497	3937	441		EmuJ_000028700		truncated at the 5'-end	3970	3998	4004	4112	109				truncated at the 3'-end
pathogen_EMU_contig_0155	7682	+				4951	4981	5010	5004	6299	1296		EmuJ_000368400		complete	6331	6360	6366	7331	966	7330			complete	7369	7656	288
pathogen_EMU_contig_0171	4825	-							3162	2612	551	2589 (AATAAGA)	EmuJ_000000800		truncated at the 5'-end	2579	2551	2545	2121	425				truncated at the 3'-end
pathogen_EMU_contig_0221	12440	-	1767	1538	230				1537	611	927	588	EmuJ_002193400		truncated at the 5'-end	578	550	544	1	544				truncated at the 3'-end
pathogen_EMU_contig_0221	12440	+	1538	1767	230				1767	2693	927	2716	EmuJ_000047700		truncated at the 5'-end	2726	2754	2760	3725	966	3724	EmuJ_000047800.1		complete	3766	3888	123
pathogen_EMU_contig_0221	12440	+	3766	3888	123	5250	5280	5309	5303	6598	1296	6621	EmuJ_000048100		complete	6631	6659	6665	7630	966	7629	EmuJ_000048200.1		complete	7668	7969	302
pathogen_EMU_contig_0221	12440	+	7668	7969	302				7969	8895	926	8918	EmuJ_000048300		truncated at the 5'-end	8928	8956	8962	9927	966	9926	EmuJ_000048400.1		complete	9968	10264	297
pathogen_EMU_contig_0221	12440	+	9968	10264	297				10265	11191	926	11214	EmuJ_000048500		truncated at the 5'-end	11224	11252	11258	12223	966	12222	EmuJ_000048600.1		complete	12264	12440	177
pathogen_EMU_contig_0226	4432	-				1950	1920 (AATTCA)	1891	1897	601	1297	578 (AATAAGA)	EmuJ_000013900		complete, N-terminal frameshift mutation	568	540	534	92	443				truncated at the 3'-end
pathogen_EMU_contig_0266	61081	+							1	263	263	286 (AATAAGA)			truncated at the 5'-end	295	324	330	1295	966	1294			complete	1333	1681	349
pathogen_EMU_contig_0266	61081	+	1333	1681	349	3039	3069	3098	3092	4387	1296	4410 (AATAAGA)	EmuJ_000369300		complete	4419	4448	4454	5419	966	5418	EmuJ_000369200.1		complete	5457	5805	349
pathogen_EMU_contig_0266	61081	+				7163	7193	7222	7216	8511	1296	8534 (AATAAGA)	EmuJ_000368900		complete	8543	8572	8579	9546	968		EmuJ_000368800.1		complete, frameshift mutation
pathogen_EMU_contig_0303	4853	+	381	573	193	1945	1975	2005	1999	3284	1286	3307	EmuJ_002195700		complete, N-terminal frameshift mutation	3317	3345	3351	4316	966	4315			complete	4354	4442	89
pathogen_EMU_contig_0490	10554	+							345	1092	748	1115 (AATAAGA)	EmuJ_000382800		truncated at the 5'-end	1125	1153	1159	2124	966	2123	EmuJ_000382700.1		complete	2162	2510	349
pathogen_EMU_contig_0533	1199	-				371	341	312	318	1	318				truncated at the 3'-end
pathogen_EMU_contig_0544	33361	-				10807	10777	10742	10753	9474	1280	9452 (AATAAGA)	EmuJ_000368200		complete, N-terminal frameshift mutation	9442	9414	9408	8726	683		EmuJ_000368300.1		truncated at the 3'-end	8722	8682	41
pathogen_EMU_contig_0544	33361	+																11020	11648	629				truncated at the 5'-end
pathogen_EMU_contig_0630	3005	-				2886	2856	2826	2832	1547	1286	1524	EmuJ_000034800	expressed	complete, N-terminal frameshift mutation	1514	1486	1480	515	966	516	EmuJ_000034900.1	expressed	complete
pathogen_EMU_contig_0868	2622	+	200	285	86	837	867	896	890	2185	1296	2208 (AATAAGA)	EmuJ_000007400		complete	2218	2246	2252	2622	371				truncated at the 3'-end
pathogen_EMU_contig_0881	6533	+							995	1921	927	1944	EmuJ_000400700		truncated at the 5'-end	1954	1982	1988	2953	966	2952	EmuJ_000400800.1		complete	2991	3102	112
pathogen_EMU_contig_0966	5011	+														74	102	108	586	479				truncated at the 3'-end
pathogen_EMU_contig_0966	5011	-							2464	1730	735	1707	EmuJ_000047600		truncated at the 5'-end	1697	1669	1663	698	966	699	EmuJ_000047500.1		complete	660	616	45
pathogen_EmW_scaffold_09	4267853	+				880559	880589	880619	880613	881898	1286	881921	EmuJ_000388600	expressed	complete, N-terminal frameshift mutation	881931	881959	881965	882930	966	882929 (AATTAGA)	EmuJ_000388500.1	expressed	complete, frameshift mutation	883017	883080	64
pathogen_EmW_scaffold_09	4267853	-				883526	883496	883466 (CAGGCT)	883472	883195	278		EmuJ_002222800	expressed	truncated at the 3'-end										883183	883113	71
pathogen_EmW_scaffold_09	4267853	-																939867	939237	631				truncated at 5'- and 3'-end
pathogen_EmW_scaffold_09	4267853	+				940080	940110	940140	940134	941425	1292	941448 (AATAAGA)	EmuJ_000383300		complete, N-terminal framshift mutation	941458	941486	941492	942174	683				truncated at the 3'-end	942178	942218	41
pathogen_EmW_scaffold_09	4267853	+	953661	953853	193				955061	955188	128				truncated at 5'- and 3'-end
pathogen_EmW_scaffold_11	794059	+				78553	78583	78613	78607	79896	1290	79919	EmuJ_000329200		complete, C-terminal framshift mutation	79929	79957	79963	80928	966	80927	EmuJ_000329300.1		complete	80966	81335	370

## Sheet: Table S3
Additional file 1: Table S3. Densovirus NS1 gene sequences in tapeworm genomes				locus of NS1-sequence				length of contig/scaffold
organism	genome	abbreviation	corresponding gene prediction	contig/scaffold	start	end	strand
Echinococcus canadensis	PRJEB8992	Ecan_c0220		E.canG7_contigs_0220	2143	968	-	2664
Echinococcus canadensis	PRJEB8992	Ecan_c0249		E.canG7_contigs_0249	1013	1	-	2745
Echinococcus canadensis	PRJEB8992			E.canG7_contigs_0449	1	132	+	1794
Echinococcus canadensis	PRJEB8992	Ecan_c0501		E.canG7_contigs_0501	4195	3020	-	6478
Echinococcus canadensis	PRJEB8992	Ecan_c0565		E.canG7_contigs_0565	1768	2943	+	3874
Echinococcus canadensis	PRJEB8992			E.canG7_contigs_0814	1	336	+	1272
Echinococcus canadensis	PRJEB8992	Ecan_c0881		E.canG7_contigs_0881	776	1	-	2509
Echinococcus canadensis	PRJEB8992	Ecan_c0996		E.canG7_contigs_0996	2039	936	-	2039
Echinococcus canadensis	PRJEB8992			E.canG7_contigs_1501	1	347	+	1409
Echinococcus canadensis	PRJEB8992			E.canG7_contigs_2245	1373	1242	-	1373
Echinococcus canadensis	PRJEB8992			E.canG7_contigs_3162	1	379	+	2032
Echinococcus canadensis	PRJEB8992			E.canG7_contigs_3243	521	1	-	2253
Echinococcus canadensis	PRJEB8992	Ecan_c4129		E.canG7_contigs_4129	2238	1063	-	2759
Echinococcus canadensis	PRJEB8992	Ecan_c4490		E.canG7_contigs_4490	2143	968	-	2648
Echinococcus canadensis	PRJEB8992	Ecan_c5077		E.canG7_contigs_5077	2238	1063	-	2759
Echinococcus canadensis	PRJEB8992	Ecan_c5435		E.canG7_contigs_5435	1137	275	-	2903
Echinococcus canadensis	PRJEB8992			E.canG7_contigs_6456	1	132	+	1618
Echinococcus canadensis	PRJEB8992			E.canG7_contigs_6507	620	1202	+	1202
Echinococcus canadensis	PRJEB8992	Ecan_c7389		E.canG7_contigs_7389	1733	2908	+	4940
Echinococcus canadensis	PRJEB8992	Ecan_c7792		E.canG7_contigs_7792	866	1	-	2598
Echinococcus canadensis	PRJEB8992	Ecan_c8223		E.canG7_contigs_8223	3224	4399	+	6431
Echinococcus canadensis	PRJEB8992			E.canG7_contigs_8395	1	132	+	1618
Echinococcus canadensis	PRJEB8992	Ecan_c9228		E.canG7_contigs_9228	44	1219	+	3251
Echinococcus canadensis	PRJEB8992			E.canG7_contigs_9312	1	252	+	1183
Echinococcus granulosus	PRJEB121	EgG_s0006		pathogen_EgG_scaffold_0006	681223	680537	-	5228736
Echinococcus granulosus	PRJEB121			pathogen_EgG_scaffold_0007	2595490	2595653	+	4654113
Echinococcus granulosus	PRJEB121			pathogen_EgG_scaffold_0008	444623	444273	-	4372596
Echinococcus granulosus	PRJEB121	EgG_s0057		pathogen_EgG_scaffold_0057	76086	75042	-	132394
Echinococcus granulosus	PRJEB121			pathogen_EgG_scaffold_0057	76543	76079	-	132394
Echinococcus granulosus	PRJEB121	EgG_s0137	EgrG_002058200	pathogen_EgG_scaffold_0137	24475	25080	+	25172
Echinococcus granulosus	PRJNA182977		EGR_08401	EG_S00105	226769	227119	+	285774
Echinococcus granulosus	PRJNA182977	EG_S00208	EGR_10317	EG_S00208	90970	90299	-	97737
Echinococcus granulosus	PRJNA182977	EG_S00226	EGR_10497	EG_S00226	61657	62542	+	75156
Echinococcus granulosus	PRJNA182977		EGR_11080	EG_S00366	11978	11628	-	12611
Echinococcus granulosus	PRJNA182977			EG_S00467	1573	1936	+	4463
Echinococcus granulosus	PRJNA182977			EG_S00602	832	277	-	2311
Echinococcus multilocularis	PRJEB122		EmuJ_000013800	pathogen_EMU_contig_0024	975	412	-	3149
Echinococcus multilocularis	PRJEB122		EmuJ_000028700	pathogen_EMU_contig_0092	3491	3934	+	4638
Echinococcus multilocularis	PRJEB122	EMU_c0155	EmuJ_000368400	pathogen_EMU_contig_0155	5121	6296	+	7682
Echinococcus multilocularis	PRJEB122		EmuJ_000000800	pathogen_EMU_contig_0171	3178	2615	-	4825
Echinococcus multilocularis	PRJEB122	EMU_c0221_1	EmuJ_002193400	pathogen_EMU_contig_0221	1537	614	-	12440
Echinococcus multilocularis	PRJEB122	EMU_c0221_2	EmuJ_000047700	pathogen_EMU_contig_0221	1764	2690	+	12440
Echinococcus multilocularis	PRJEB122	EMU_c0221_3	EmuJ_000048100	pathogen_EMU_contig_0221	5420	6595	+	12440
Echinococcus multilocularis	PRJEB122	EMU_c0221_4	EmuJ_000048300	pathogen_EMU_contig_0221	7966	8892	+	12440
Echinococcus multilocularis	PRJEB122	EMU_c0221_5	EmuJ_000048500	pathogen_EMU_contig_0221	10262	11188	+	12440
Echinococcus multilocularis	PRJEB122	EMU_c0226	EmuJ_000013900	pathogen_EMU_contig_0226	1779	604	-	4432
Echinococcus multilocularis	PRJEB122			pathogen_EMU_contig_0266	2	260	+	61081
Echinococcus multilocularis	PRJEB122	EMU_c0266_1	EmuJ_000369300	pathogen_EMU_contig_0266	3209	4384	+	61081
Echinococcus multilocularis	PRJEB122	EMU_c0266_2	EmuJ_000368900	pathogen_EMU_contig_0266	7333	8508	+	61081
Echinococcus multilocularis	PRJEB122	EMU_c0303	EmuJ_002195700	pathogen_EMU_contig_0303	2106	3281	+	4853
Echinococcus multilocularis	PRJEB122	EMU_c0490	EmuJ_000382800	pathogen_EMU_contig_0490	334	1089	+	10554
Echinococcus multilocularis	PRJEB122	EMU_c0544	EmuJ_000368200	pathogen_EMU_contig_0544	10653	9478	-	33361
Echinococcus multilocularis	PRJEB122	EMU_c0630	EmuJ_000034800	pathogen_EMU_contig_0630	2725	1550	-	3005
Echinococcus multilocularis	PRJEB122	EMU_c0868	EmuJ_000007400	pathogen_EMU_contig_0868	1007	2182	+	2622
Echinococcus multilocularis	PRJEB122	EMU_c0881	EmuJ_000400700	pathogen_EMU_contig_0881	992	1918	+	6533
Echinococcus multilocularis	PRJEB122	EMU_c0966	EmuJ_000047600	pathogen_EMU_contig_0966	2422	1733	-	5011
Echinococcus multilocularis	PRJEB122		EmuJ_000158700	pathogen_EmW_scaffold_06	5721483	5721133	-	7212195
Echinococcus multilocularis	PRJEB122	EMU_s09_1	EmuJ_000388600	pathogen_EmW_scaffold_09	880720	881895	+	4267853
Echinococcus multilocularis	PRJEB122	EMU_s09_2	EmuJ_000383300	pathogen_EmW_scaffold_09	940252	941422	+	4267853
Hydatigera taeniaeformis	PRJEB534	TTAC_c0003731		TTAC_contig0003731	2359	1403	-	2418
Hydatigera taeniaeformis	PRJEB534			TTAC_contig0009215	57	364	+	1130
Hydatigera taeniaeformis	PRJEB534	TTAC_s0002620		TTAC_scaffold0002620	2880	2204	-	3111
Hydatigera taeniaeformis	PRJEB534			TTAC_scaffold0006541	293	1	-	936
Hymenolepis diminuta	PRJEB507			HDID_contig0000207	3132	3698	+	71075
Hymenolepis diminuta	PRJEB507		HDID_0000337901	HDID_contig0001010	22509	22865	+	27359
Hymenolepis diminuta	PRJEB507			HDID_contig0001561	14488	14144	-	16931
Hymenolepis diminuta	PRJEB507		HDID_0000490601	HDID_contig0002118	10253	9888	-	11106
Hymenolepis diminuta	PRJEB507		HDID_0000516301	HDID_contig0002415	6074	5709	-	8913
Hymenolepis diminuta	PRJEB507		HDID_0000516301	HDID_contig0002415	7499	7258	-	8913
Hymenolepis diminuta	PRJEB507		HDID_0000546501	HDID_contig0002844	490	29	-	6568
Hymenolepis diminuta	PRJEB507			HDID_contig0002844	2806	3171	+	6568
Hymenolepis diminuta	PRJEB507			HDID_contig0003346	1293	919	-	4839
Hymenolepis diminuta	PRJEB507	HDID_c0003717_1		HDID_contig0003717	1163	6	-	3867
Hymenolepis diminuta	PRJEB507	HDID_c0003717_2		HDID_contig0003717	1733	2812	+	3867
Hymenolepis diminuta	PRJEB507	HDID_c0003864		HDID_contig0003864	2342	1203	-	3553
Hymenolepis diminuta	PRJEB507			HDID_contig0003913	1559	1176	-	3446
Hymenolepis diminuta	PRJEB507	HDID_c0004012	HDID_0000603301	HDID_contig0004012	997	2001	+	3287
Hymenolepis diminuta	PRJEB507	HDID_c0004294	HDID_0000614001	HDID_contig0004294	509	1687	+	2886
Hymenolepis diminuta	PRJEB507		HDID_0000616501	HDID_contig0004382	659	1141	+	2778
Hymenolepis diminuta	PRJEB507		HDID_0000616501	HDID_contig0004382	1676	1107	-	2778
Hymenolepis diminuta	PRJEB507	HDID_c0004382		HDID_contig0004382	1803	2474	+	2778
Hymenolepis diminuta	PRJEB507			HDID_contig0004399	580	945	+	2747
Hymenolepis diminuta	PRJEB507	HDID_c0004716		HDID_contig0004716	1167	2265	+	2383
Hymenolepis diminuta	PRJEB507	HDID_c0005242		HDID_contig0005242	1270	152	-	1902
Hymenolepis diminuta	PRJEB507	HDID_c0005799		HDID_contig0005799	404	1563	+	1566
Hymenolepis diminuta	PRJEB507	HDID_c0006158		HDID_contig0006158	664	1270	+	1401
Hymenolepis diminuta	PRJEB507			HDID_contig0007378	1	426	+	993
Hymenolepis diminuta	PRJEB507			HDID_contig0007849	469	66	-	883
Hymenolepis diminuta	PRJEB507			HDID_contig0007914	568	872	+	872
Hymenolepis diminuta	PRJEB507	HDID_c0008092		HDID_contig0008092	835	173	-	835
Hymenolepis diminuta	PRJEB507			HDID_contig0008611	347	700	+	755
Hymenolepis diminuta	PRJEB507			HDID_contig0008999	644	75	-	697
Hymenolepis diminuta	PRJEB507			HDID_scaffold0000743	24555	24190	-	26560
Hymenolepis diminuta	PRJEB507	HDID_s0000959		HDID_scaffold0000959	11545	12687	+	15288
Hymenolepis diminuta	PRJEB507		HDID_0001096801	HDID_scaffold0001318	1427	1897	+	6373
Hymenolepis diminuta	PRJEB507			HDID_scaffold0001318	5006	5470	+	6373
Hymenolepis diminuta	PRJEB507	HDID_s0001494	HDID_0001105401	HDID_scaffold0001494	987	157	-	4734
Hymenolepis diminuta	PRJEB507			HDID_scaffold0001494	2671	3207	+	4734
Hymenolepis diminuta	PRJEB507	HDID_s0001651		HDID_scaffold0001651	1797	2636	+	3628
Hymenolepis diminuta	PRJEB507		HDID_0001120801	HDID_scaffold0002019	1918	1544	-	2160
Hymenolepis microstoma	PRJEB124		HmN_002031600	HMN_02_pilon	12083403	12083777	+	31583181
Hymenolepis microstoma	PRJEB124		HmN_003026270	HMN_03_pilon	4325563	4325961	+	25815276
Hymenolepis microstoma	PRJEB124	HMN_03	HmN_003026270	HMN_03_pilon	4325899	4326500	+	25815276
Hymenolepis microstoma	PRJEB124		HmN_003026290	HMN_03_pilon	4329943	4330338	+	25815276
Hymenolepis microstoma	PRJEB124		HmN_000580000	HMN_04_pilon	1217000	1216635	-	25589455
Hymenolepis microstoma	PRJEB124			HMN_04_pilon	20734603	20734716	+	25589455
Hymenolepis microstoma	PRJEB124			HMN_05_pilon	2911300	2911550	+	25362425
Hymenolepis microstoma	PRJEB124		HmN_000996900	HMN_05_pilon	2988256	2988577	+	25362425
Hymenolepis microstoma	PRJEB124		HmN_003038810	HMN_05_pilon	3008068	3007747	-	25362425
Hymenolepis microstoma	PRJEB124			HMN_05_pilon	3146934	3147093	+	25362425
Hymenolepis microstoma	PRJEB124			HMN_05_pilon	3387796	3387657	-	25362425
Hymenolepis microstoma	PRJEB124		HmN_003045960	HMN_06_pilon	1899581	1899165	-	17546944
Hymenolepis microstoma	PRJEB124	HMN_06_1	HmN_003045960	HMN_06_pilon	1900302	1899682	-	17546944
Hymenolepis microstoma	PRJEB124		HmN_003046020	HMN_06_pilon	1906029	1905613	-	17546944
Hymenolepis microstoma	PRJEB124	HMN_06_2	HmN_003046030	HMN_06_pilon	1906750	1906130	-	17546944
Hymenolepis microstoma	PRJEB124	HMN_06_3	HmN_000449300	HMN_06_pilon	1910429	1909512	-	17546944
Hymenolepis microstoma	PRJEB124		HmN_003049690	HMN_06_pilon	15801376	15801608	+	17546944
Hymenolepis microstoma	PRJEB124		HmN_003049690	HMN_06_pilon	15806538	15806903	+	17546944
Hymenolepis microstoma	PRJEB124		HmN_003049710	HMN_06_pilon	15810172	15809940	-	17546944
Hymenolepis nana	PRJEB508			HNAJ_contig0000407	2384	2028	-	24179
Hymenolepis nana	PRJEB508		HNAJ_0000552701	HNAJ_contig0004840	1428	1057	-	4839
Hymenolepis nana	PRJEB508			HNAJ_contig0006882	1625	1233	-	312
Hymenolepis nana	PRJEB508		HNAJ_0000665601	HNAJ_contig0007751	1173	793	-	2518
Hymenolepis nana	PRJEB508			HNAJ_scaffold0000039	26501	26699	+	75190
Hymenolepis nana	PRJEB508			HNAJ_scaffold0000039	29360	29010	-	75190
Hymenolepis nana	PRJEB508			HNAJ_scaffold0000642	19761	20135	+	34575
Hymenolepis nana	PRJEB508		HNAJ_0000967701	HNAJ_scaffold0000695	7952	8302	+	33551
Hymenolepis nana	PRJEB508		HNAJ_0000969301	HNAJ_scaffold0000701	11875	11567	-	33369
Hymenolepis nana	PRJEB508		HNAJ_0000969401	HNAJ_scaffold0000701	13667	13302	-	33369
Hymenolepis nana	PRJEB508		HNAJ_0000969501	HNAJ_scaffold0000701	14471	14079	-	33369
Hymenolepis nana	PRJEB508			HNAJ_scaffold0000701	22945	23307	+	33369
Hymenolepis nana	PRJEB508	HNAJ_s0001253		HNAJ_scaffold0001253	21042	21635	+	24546
Hymenolepis nana	PRJEB508			HNAJ_scaffold0001764	4354	3980	-	19296
Hymenolepis nana	PRJEB508			HNAJ_scaffold0002586	139	513	+	13302
Hymenolepis nana	PRJEB508			HNAJ_scaffold0003235	2099	2473	+	9192
Hymenolepis nana	PRJEB508			HNAJ_scaffold0003430	6656	6931	+	8060
Schistosoma mansoni	PRJEA36577		Smp_329820	SM_V7_6H003	45597	45046	-	64465
Schistosoma mansoni	PRJEA36577		Smp_194070	SM_V7_6H003	48499	49050	+	64465
Schistosoma mansoni	PRJEA36577		Smp_321220	SM_V7_6H013	22737	23288	+	37868
Taenia asiatica	PRJEB532			TASK_contig0000078	60197	60558	+	64396
Taenia asiatica	PRJEB532	TASK_c0001514		TASK_contig0001514	4004	4625	+	4696
Taenia asiatica	PRJEB532			TASK_contig0002664	635	256	-	2437
Taenia asiatica	PRJEB532			TASK_contig0004497	120	677	+	1487
Taenia asiatica	PRJEB532			TASK_contig0005917	1	387	+	1185
Taenia asiatica	PRJEB532			TASK_contig0016766	1	248	+	534
Taenia asiatica	PRJEB532			TASK_scaffold0000959	12362	11997	-	17415
Taenia asiatica	PRJEB532	TASK_s0001160		TASK_scaffold0001160	5495	4824	-	12071
Taenia asiatica	PRJEB532	TASK_s0001202		TASK_scaffold0001202	1053	314	-	11250
Taenia asiatica	PRJEB532			TASK_scaffold0001202	1845	2198	+	11250
Taenia asiatica	PRJEB532			TASK_scaffold0003479	409	1	-	1902
Taenia asiatica	PRJEB532			TASK_scaffold0004203	562	915	+	1389
Taenia asiatica	PRJNA299871		TASs00042g05001	Scaffold00042	20288	19927	-	714892
Taenia asiatica	PRJNA299871	TAS_s00165		Scaffold00165	111645	110906	-	163481
Taenia asiatica	PRJNA299871			Scaffold00165	112437	112790	+	163481
Taenia asiatica	PRJNA299871		TASs00172g08778	Scaffold00172	34232	33675	-	157726
Taenia asiatica	PRJNA299871	TAS_s00223		Scaffold00223	16513	15770	-	111576
Taenia asiatica	PRJNA299871		TASs00232g09311	Scaffold00232	103811	103439	-	111576
Taenia asiatica	PRJNA299871		TASs00232g09311	Scaffold00232	104163	103805	-	111576
Taenia asiatica	PRJNA299871	TAS_s00314		Scaffold00314	64052	64723	+	82244
Taenia asiatica	PRJNA299871			Scaffold00342	21927	22248	+	73688
Taenia asiatica	PRJNA299871			Scaffold00412	38346	38183	-	60895
Taenia asiatica	PRJNA299871	TAS_s00412_1		Scaffold00412	39078	38428	-	60895
Taenia asiatica	PRJNA299871	TAS_s00412_2	TASs00412g10379	Scaffold00412	43199	43820	+	60895
Taenia asiatica	PRJNA299871	TAS_s00502		Scaffold00502	7503	6760	-	49236
Taenia asiatica	PRJNA299871			Scaffold00607	11215	11568	+	40078
Taenia asiatica	PRJNA299871	TAS_s01102		Scaffold01102	6698	5952	-	19704
Taenia asiatica	PRJNA299871			Scaffold01102	7467	7843	+	19704
Taenia asiatica	PRJNA299871			Scaffold01297	598	282	-	15255
Taenia asiatica	PRJNA299871			Scaffold01297	724	600	-	15255
Taenia asiatica	PRJNA299871	TAS_s01392		Scaffold01392	7352	8095	+	13616
Taenia asiatica	PRJNA299871			Scaffold01552	11244	10891	-	11261
Taenia asiatica	PRJNA299871			Scaffold01907	2048	2471	+	7887
Taenia asiatica	PRJNA299871			Scaffold04752	843	546	-	1188
Taenia asiatica	PRJNA299871			Scaffold04752	1085	844	-	1188
Taenia multiceps	PRJNA307624	TM_LG2_1		LG2	3486003	3485376	-	44815576
Taenia multiceps	PRJNA307624	TM_LG2_2		LG2	5376528	5375914	-	44815576
Taenia multiceps	PRJNA307624			LG2	6323680	6323928	+	44815576
Taenia multiceps	PRJNA307624	TM_LG2_3	Tm2G006134	LG2	7755045	7755659	+	44815576
Taenia multiceps	PRJNA307624	TM_LG2_4		LG2	8024133	8024747	+	44815576
Taenia multiceps	PRJNA307624	TM_LG2_5		LG2	8293622	8292995	-	44815576
Taenia multiceps	PRJNA307624	TM_LG2_6		LG2	8364844	8365458	+	44815576
Taenia multiceps	PRJNA307624			LG2	18431288	18430746	-	44815576
Taenia multiceps	PRJNA307624			LG2	21896280	21895786	-	44815576
Taenia multiceps	PRJNA307624	TM_LG2_7		LG2	21908050	21908692	+	44815576
Taenia multiceps	PRJNA307624	TM_LG2_8		LG2	22633268	22632641	-	44815576
Taenia multiceps	PRJNA307624	TM_LG2_9		LG2	22706632	22707259	+	44815576
Taenia multiceps	PRJNA307624	TM_LG2_10		LG2	23063897	23063237	-	44815576
Taenia multiceps	PRJNA307624		Tm2G006907	LG2	24453027	24453301	+	44815576
Taenia multiceps	PRJNA307624			LG3	6454478	6455050	+	27431666
Taenia multiceps	PRJNA307624		Tm3G008199	LG3	6737012	6737584	+	27431666
Taenia multiceps	PRJNA307624			LG3	6816977	6816552	-	27431666
Taenia multiceps	PRJNA307624			LG3	9313712	9313347	-	27431666
Taenia multiceps	PRJNA307624			LG3	9315057	9314632	-	27431666
Taenia multiceps	PRJNA307624			LG3	10381215	10381580	+	27431666
Taenia multiceps	PRJNA307624		Tm5G011132	LG5	8745486	8745122	-	21577917
Taenia saginata	PRJNA71493			Scaffold00052	701638	701999	+	750710
Taenia saginata	PRJNA71493		TSAs00088g08238	Scaffold00088	61436	61801	+	358008
Taenia saginata	PRJNA71493	TSA_s00262	TSAs00262g10345	Scaffold00262	79502	80173	+	101081
Taenia saginata	PRJNA71493			Scaffold00347	28126	27794	-	79247
Taenia saginata	PRJNA71493	TSA_s00396		Scaffold00396	38045	37298	-	67827
Taenia saginata	PRJNA71493			Scaffold00396	38833	39219	+	67827
Taenia saginata	PRJNA71493			Scaffold00517	46288	46044	-	50813
Taenia saginata	PRJNA71493			Scaffold00547	41603	41891	+	47279
Taenia saginata	PRJNA71493			Scaffold00590	19235	18751	-	43051
Taenia saginata	PRJNA71493	TSA_s00672		Scaffold00672	24071	23452	-	35050
Taenia saginata	PRJNA71493	TSA_s00870		Scaffold00870	5484	4738	-	22258
Taenia saginata	PRJNA71493			Scaffold00870	6247	6621	+	22258
Taenia solium	PRJNA170813		TsM_000982300	pathogen_TSM_contig_00784	892	437	-	38985
Taenia solium	PRJNA170813			pathogen_TSM_contig_01772	3465	2992	-	12454
Taenia solium	PRJNA170813			pathogen_TSM_contig_01827	10627	10383	-	11696
Taenia solium	PRJNA170813		TsM_000996000	pathogen_TSM_contig_03486	2366	1875	-	3584
